# Supplementary material for: Near-Infrared Spectroscopy Applied to the Detection of Multiple Adulterants in Roasted and Ground Arabica Coffee
Source: Foods. 2021 Dec 28;11(1):61. doi: 10.3390/foods11010061 (PMC8750839; doi:10.3390/foods11010061)
Supplement: Supplementary file 1 [file foods-11-00061-s001.zip]

Archive with 1 entries (1 files):
- foods-1489565-supplementary.pdf
